# Supplementary material for: Protein targets of thiazolidinone derivatives in Toxoplasma gondii and insights into their binding to ROP18
Source: BMC Genomics. 2018 Nov 29;19:856. doi: 10.1186/s12864-018-5223-7 (PMC6267824; doi:10.1186/s12864-018-5223-7)
Supplement: Supplementary file 3 — Re-scoring file. Re-scoring results for molecular dockings performed with Autodock Vina. (TXT 4 kb) [file 12864_2018_5223_MOESM3_ESM.txt]

#Protein targets of thiazolidinone derivatives in Toxoplasma gondii and insights into their binding to ROP18 
#Authors: DM,RCP,CRR,LP,EC,AH,JEGM 
#
#Re-Scoring
#
#DSX: -> More negative is better (http://pc1664.pharmazie.uni-marburg.de/drugscore/)
#
#X-Score: "similar to pKd" -> More positive is better (http://sw16.im.med.umich.edu/software/xtool/)
#
#  TARGET   MOLECULE   DSX_Score   X-Score:HPS   X-Score:HMS   X-Score:HsS
    rop18    12a.pdb     -47.532       5.05         5.20          5.17
    rop18    13a.pdb     -50.987       5.02         5.05          5.21
    rop18    15c.pdb     -88.291       6.07         5.87          6.34
    rop18    18c.pdb     -93.552       6.09         6.08          6.31
    rop18    21c.pdb     -95.968       5.91         5.97          6.26
    rop18    24c.pdb     -90.654       6.26         6.01          6.68
    rop18    25b.pdb     -83.903       5.60         5.97          5.70
    rop18    30a.pdb     -64.206       5.10         5.38          5.06
    rop18    30c.pdb     -88.414       6.26         5.85          6.59
    rop18    34a.pdb     -68.119       5.84         6.55          5.86
    rop18    34b.pdb    -105.294       6.56         6.57          6.55
    rop18    36a.pdb     -79.552       5.72         6.22          5.90
    rop18    37b.pdb     -90.502       6.08         6.05          6.42
    rop18     4b.pdb     -86.799       5.58         6.12          5.92
    rop18     9b.pdb     -90.216       5.63         6.10          5.91
                                                                  
	                                                              
    cdpk1    12a.pdb     -51.948       5.34         5.54          5.45
    cdpk1    13a.pdb     -78.864       5.61         5.77          5.61
    cdpk1    15c.pdb    -110.012       5.92         6.09          6.05
    cdpk1    18c.pdb    -127.251       6.54         6.88          6.73
    cdpk1    21c.pdb    -114.044       6.58         7.28          6.69
    cdpk1    24c.pdb    -102.580       5.91         6.01          6.07
    cdpk1    25b.pdb    -109.772       6.09         6.28          6.00
    cdpk1    30a.pdb     -72.958       5.42         5.65          5.28
    cdpk1    30c.pdb    -119.038       6.93         7.03          6.74
    cdpk1    34a.pdb    -102.305       6.55         6.92          6.16
    cdpk1    34b.pdb    -110.074       6.80         6.90          6.55
    cdpk1    36a.pdb     -79.171       5.99         6.41          5.92
    cdpk1    37b.pdb    -104.876       6.23         6.67          6.31
    cdpk1     4b.pdb     -92.355       5.99         6.31          6.04
    cdpk1     9b.pdb    -101.082       6.35         6.85          6.16
                                                                  
	                                                              
      pdi    12a.pdb     -76.162       5.18         5.51          5.31
      pdi    13a.pdb     -73.916       5.31         5.26          5.40
      pdi    15c.pdb     -99.378       6.01         5.63          6.14
      pdi    18c.pdb     -96.483       6.00         5.71          6.16
      pdi    21c.pdb     -89.969       5.87         5.94          6.09
      pdi    24c.pdb     -97.073       5.96         5.67          6.15
      pdi    25b.pdb     -85.261       5.60         5.49          5.60
      pdi    30a.pdb     -84.293       5.05         5.15          5.06
      pdi    30c.pdb    -112.710       6.34         6.57          6.49
      pdi    34a.pdb     -69.850       5.37         6.17          5.28
      pdi    34b.pdb    -100.066       6.07         6.79          6.09
      pdi    36a.pdb     -86.559       5.72         6.00          5.75
      pdi    37b.pdb     -97.878       6.02         5.71          6.17
      pdi     4b.pdb     -71.425       5.49         5.59          5.59
      pdi     9b.pdb     -86.646       5.65         5.65          5.71
                                                                  
	                                                              
	 rnr2    12a.pdb     -56.288       5.25         5.37          5.41
     rnr2    13a.pdb     -63.636       5.15         5.14          5.35
     rnr2    15c.pdb     -86.049       5.51         5.68          5.58
     rnr2    18c.pdb     -91.405       5.48         5.47          5.52
     rnr2    21c.pdb     -79.777       5.92         5.48          6.41
     rnr2    24c.pdb     -80.282       5.29         5.28          5.47
     rnr2    25b.pdb     -79.431       6.41         6.42          6.02
     rnr2    30a.pdb     -48.944       4.87         4.95          4.94
     rnr2    30c.pdb     -89.577       5.57         5.10          5.85
     rnr2    34a.pdb     -85.811       5.66         5.24          5.92
     rnr2    34b.pdb     -99.950       6.12         5.58          6.43
     rnr2    36a.pdb     -62.769       5.95         5.95          6.04
     rnr2    37b.pdb     -83.169       5.52         5.61          5.56
     rnr2     4b.pdb     -87.526       6.11         5.72          6.43
     rnr2     9b.pdb     -89.874       6.64         6.60          6.39
